# Supplementary material for: From Lab to Field: Context-Dependent Impacts of Pseudomonas-Produced 2,4-Diacetylphloroglucinol on Soil Microbial Ecology
Source: Biomolecules. 2025 Nov 10;15(11):1578. doi: 10.3390/biom15111578 (PMC12650160; doi:10.3390/biom15111578)
Supplement: Supplementary file 1 [file biomolecules-15-01578-s001.zip]

Archive with 1 entries (1 files):
- biomolecules-3883218-supplementary.pdf
